# Supplementary material for: Displaced center of pressure on the treated side in individuals with essential tremor after radiofrequency ablation: a longitudinal case–control study
Source: Front Neurol. 2023 Jun 29;14:1182082. doi: 10.3389/fneur.2023.1182082 (PMC10339740; doi:10.3389/fneur.2023.1182082)
Supplement: Supplementary file 1 [file Table_1.xlsx]

## Sheet: Supplementary Table 1
Supplementary Table 1. Characteristic data in the IMD group
Type of dystonia	Cervicle dystonia (n = 4)					WC (n = 9)										Axial dystonia (n =2)
Case no	IMD 08	IMD 12	IMD 13	IMD 15		IMD 01	IMD 02	IMD 03	IMD 04	IMD 06	IMD 07	IMD 09	IMD 14	IMD 16		IMD 10	IMD11
Age	51	55	63	63		25	27	44	21	66	21	46	51	33		44	45
Sex	female	female	female	male		female	female	female	male	male	female	female	female	male		female	female
Onset age (years)	48	54	60	58		23	24.5	37	17	31	20	36	28	20		43	44
Duration of disease (years)	3	1	3	5		2	2.5	7	4	35	1	10	23	13		1	1
RFA target	Gpi	Gpi	Gpi	PTT		Vo	Vo	Vo	Vo	Vo	Vo	Vo	Vo	Vo		PTT	PTT
Treated site	Right	Right	Left	Right		Left	Left	Left	Left	Left	Left	Left	Left	Left		Left	Left
Motor symptoms
COP RMA (pre-op/1wpost-op/1mpost-op)	109.2/65.1/78.8	332.6/106.4/87	24.2/16.8/146.1	161.9/221.2/606.1		48.8/79.2/90.3	63.3/109.9/112.5	21.8/148.4/72.3	94.5/81.5/84.7	53.1/81.3/66.1	62.6/47.6/45.6	63.9/107.4/48.9	83.5/110.3/71.3	32.6/70.1/22.5		184.8/153.7/81.8	756.4/1283.2/344.9
COP LNG (pre-op/1wpost-op/1mpost-op)	305.5/230.2/222.5	326.9/343.7/259.4	175.1/140/231.7	372.9/433.1/610.7		181.5/215.6/152.9	231.2/246.8/285.1	253.5/241.9/185.5	225/242.2/190.2	356.3/232.2/282.2	179.7/176.4/182.8	188.4/226.4/167.8	219.3/241.2/183.9	175.4/187/181		448.6/295/315.5	575.6/1114.1/456.5
COP-X (pre-op/1wpost-op/1mpost-op)	11.2/1.1/12.2	-8.4/-8.5/5.9	7.5/2.1/50	-0.7/6.1/-8.6		11.1/6.8/-5	11.2/6.9/0	0.4/17.4/-7.9	12/9.6/8.8	-0.6/7.8/-10.3	-2.9/2.6/-1.8	-1.8/1.1/1.1	2.8/6.6/-3.4	-11.6/7.2/-1.3		-5.6/-13.2/-5.4	-18/-4.7/-5.5
COP Y (pre-op/1wpost-op/1mpost-op)	18/-1/15.2	-1.6/-9.5/-0.1	-19.2/-35.1/4.4	0.7/0.1/8.3		-4.9/-17.6/-25.3	-7.8/-22/-15.3	2.4/-8.1/2	-15.1/5/8.4	12.3/13.5/11.9	8.4/-5.9/9.3	-12.9/-16.7/2.9	-8/-7.3/-18.9	1.8/-5.4/15.2		-4.8/-16/-20.2	6.1/18.6/-1.6
Strength grasp on treated side (pre-op/1wpost-op/1mpost-op)	19.4/18.1/20.9	20.4/20.9/21.4	14.4/18.8/16.3	31.3/29.6/28.4		16.5/13.7/14.1	23.9/15.3/20.3	19.3/20.5/20.4	41.4/33.4/35.6	39.4/29.3/31.3	18.7/12.4/11.6	16.5/14.4/12.6	22.9/13.8/18.2	49.3/36.3/46.4		25.2/24/26.1	16.9/7/7.3
Strength grasp on nontreated side (pre-op/1wpost-op/1mpost-op)	16.9/17.1/21.2	19.6/21/21.6	17.1/17.8/16	35.4/27.5/26.8		16.3/15.7/17	20.9/17.8/17.4	20.7/25.8/25.4	35.3/30.9/34.1	34.2/30.6/32.6	16.3/12.9/12.1	17.2/17.2/16	20.7/13.4/16.9	42.7/36.9/49.7		18.5/20.4/25.2	10.1/8.1/14.9
Non-motor symptoms
MMSE (pre-op/1wpost-op/1mpost-op)	24/28/29	28/30/30	22/26/26	30/30/30		27.5/28.4/28.5	30/30/30	30/29/30	29/30/28	29/22/29	29/30/30	25/24/27	29/26/30	26/26/30		29/30/30	27/24/26
VF-c (pre-op/1wpost-op/1mpost-op)	19/18/15	18/22/20	17/19/10	17/17/17		16.32/14.6/15.2	15/16/13	26/27/25	15/4/11	15/11/10	21/15/19	21/24/17	19/16/13	13/16/12		18/18/18	13/3/7
VF-p (pre-op/1wpost-op/1mpost-op)	18/9/15	13/8/19	15/6/10	13/12/11		11.1/9.0/9.7	10/7/9	23/16/17	19/6/10	13/3/5	15/13/13	16/15/10	10/4/12	12/9/12		9/11/12	9/2/6
Physical performance
10MWT (pre-op/1wpost-op/1mpost-op)	5.4/5.3/4.6	5.9/5.3/5.4	5.7/6.5/6.8	4.4/5.1/6.1		4.6/6.0/5.0	4.4/4.8/4.4	4.8/4.1/3.8	5.5/9.6/5.5	4.0/4.1/3.8	5.0/6.3/5.0	5.7/7.1/6.4	4.0/5.5/5.6	4.1/5.3/4.6		5.1/5.4/5.3	4.2/6.1/5.7
BBS (pre-op/1wpost-op/1mpost-op)	55/56/56	56/56/56	51/49/51	56/56/52		55/55/56	56/56/56	56/56/56	56/56/56	55/56/56	56/56/56	56/56/56	56/56/54	56/56/56		56/56/56	54/45/52
STEF on treated side (pre-op/1wpost-op/1mpost-op)	100/99/99	99/100/96	92/92/94	100/99/96		100/96/100	100/96/100	100/100/100	100/92/96	99/89/96	98/96/100	96/79/89	100/98/97	100/92/98		100/99/100	96/82/80
STEF on nontreated side (pre-op/1wpost-op/1mpost-op)	98/99/100	99/99/97	95/96/93	100/99/98		99/100/100	100/97/100	100/100/100	100/99/100	100/96/98	98/100/100	100/99/95	99/100/98	100/99/100		100/100/100	95/92/93
BBS: Berg Balance Scale, COP: center of pressure, Gpi: globus pallidus internus, IMD: Involuntary movement disorders with non-Vim-targeted-radiofrequency ablation, LNG: length, MMSE: Mini Mental State Examination, PTT: pallidothalamic tract, RFA: radiofrequency ablation, RMA: root mean square area, STEF: simple test for evaluating hand function, Vo: ventral oral,10MWT: 10-meter walk test. Non-mot…
